# Supplementary material for: Enhancement of Stability in n-Channel OFETs by Modulating Polymeric Dielectric
Source: Polymers (Basel). 2023 May 23;15(11):2421. doi: 10.3390/polym15112421 (PMC10255236; doi:10.3390/polym15112421)
Supplement: Supplementary file 1 [file polymers-15-02421-s001.zip]

Archive with 1 entries (1 files):
- polymers-2360931-supplementary.pdf
